# Supplementary material for: Clinical Impact of Total Neoadjuvant Therapy Combined with Dose-Escalated Intensity-Modulated Radiotherapy for Lower Rectal Cancer: A Comparison with Conventional Neoadjuvant Chemoradiotherapy
Source: Cancers (Basel). 2026 Jun 30;18(13):2117. doi: 10.3390/cancers18132117 (PMC13359633; doi:10.3390/cancers18132117)
Supplement: Supplementary file 1 [file cancers-18-02117-s001.zip]

Archive with 1 entries (1 files):
- cancers-4326542-supplementary.pdf
